# Supplementary material for: Mutation of GLR2 confers enhanced glufosinate resistance and salt tolerance in rice
Source: Plant Physiol. 2024 Nov 5;197(1):kiae588. doi: 10.1093/plphys/kiae588 (PMC11663548; doi:10.1093/plphys/kiae588)
Supplement: kiae588_Supplementary_Data [file kiae588_supplementary_data.zip]

Archive with 2 entries (2 files):
- Supplementary  Data.pdf
- Supplementary Table S1.xlsx
