# Supplementary material for: Mutation of GLR2 confers enhanced glufosinate resistance and salt tolerance in rice
Source: Plant Physiol. 2024 Nov 5;197(1):kiae588. doi: 10.1093/plphys/kiae588 (PMC11663548; doi:10.1093/plphys/kiae588)
Supplement: kiae588_Supplementary_Data [file kiae588_supplementary_data.zip › Supplementary Table S1.xlsx]

## Sheet: Sheet1
	Forward primer	Reverse primer
DSR20	CATACTTACCAGTTCACCGCC	CTGGAGAGTGTCAGCTAGTTGA	For mapping
DSR24	TTGCCATTCGCGTGGAGGCG	GTCCATCATCCCTATGGTCG
DSR25	ACGTACACTTGGCCCTATGC	ATGGGTGTCAGTTTGCTTCC
DSR26	GCCATCGATCTGCTTCCTTCC	CGCCTCCTTTCTGGTACATAGGC
A1	CCATCTCGGCGAAGAAATCC	GTCGAGCACGATGGTTGACG
A2	GAGGCATACAGCCCACAGAGC	CTCTTCTTCTTCCTCCGCTCTTCC
A3	CGGCAATTGGAGAAGAGAAG	TAAAAAGCGTGAAAATGGGG
A4	CGGAGAAGGGAAATAGAAAAA	CAATCGATGTGACAAGGTGAA
A5	CCTTTACTCACTTGCAAGCAACC	TGGAGTGTGGAGCTAAGGTATGG
A6	GTTCTACAGCTCTGGGCCAC	CATCCAATCAGCACACGAAC
A7	TTTTCCCATCTTTTCCTCCC	TCTCTGTATCTCTGCCGCCT
qRT-OsActin1	TGGCATCTCTCAGCACATTCC	TGCACAATGGATGGGTCAGA	For expression level analysis
qRT-GLR2	GCGAGCATTCTGGTGAAAAG	CCCAGTAGCTGTGTCTCGAA
qRT-GLR1	CTGCAGTCGAGTCTATCGCC	GGGGCTACCAATGGTCAACA
qRT-OsGS1	CTTCAAGGACCCATTCAGGA	TGAAGATCTTGGCAGCATTG
Donor-GLR2	GGGGACAAGTTTGTACAAAAAAGCAGGCTCCATGATGAACGTTCCATCCGC	ggggaccactttgtacaagaaagctgggtcGTGATCGAAGTCGAGATCAA	For vector construction
Donor-GLR1	GGGGACAAGTTTGTACAAAAAAGCAGGCTCCATGATAACTTTCGTGGATT	ggggaccactttgtacaagaaagctgggtcCTACCTCGCTAAGTTATCGC
pGLR1-LUC	TGGATTGATGTGATATCTTCCTCTCCATAGGGGCATA	CTTGCAGATCCTCTAGACTCTTCGACGCAAAAATCTT	ForDual luciferase transcriptional activity assay
pGS1-LUC	TGGATTGATGTGATATCCTTTCCAACCTTACACTTAAA	CTTGCAGATCCTCTAGAGGCGGACGATGAGGAGGAGG
Chip-GLR1-P1	CCTCTCCATAGGGGCATATT	CACCCTTTATCCATCAACCA	For ChIP assay
Chip-GLR1-P2	GAATGGTCGTTTGATTGGAC	TCTCTTCCCATCACTACCTC
Chip-GLR1-P3	GAGGTAGTGATGGGAAGAGA	GGAGGATGATGCGATGGGAC
Chip-GLR1-P4	TCGCTCACACACTTGCCCTT	TTAACCAAAACTGCATGACC
Chip-GLR1-P5	GGCTAATACCCCTTGTGCAA	CATGGGGGCAAAAGAACTAA
Chip-GLR1-P6	GCAAGATTTCTGAGCCAAAA	CTCTTCGACGCAAAAATCTT
Chip-GS1-P1	CCATGAAACGATGGGGCCAA	GACTTCTAATCTCGTCCCCT
Chip-GS1-P2	GCGCGTGGGTACCAAATGGA	GGGTGCGGTGAATCTCTCCT
Chip-GS1-P3	AGGAGAGATTCACCGCACCC	GTTGAAGCTCAATCAAACGG
Chip-GS1-P4	ATTGTACTAGATTGTGTCCA	CATACTCAAGTCATGATGCC
Chip-GS1-P5	GACGATACTACGAATCTACG	CGAGCGGCAGCTTTATCAGC
Chip-GS1-P6	CTGACCCACCCTCATGTGCA	GCGGCAATATAATGGCGACG
EMSA-GLR1	GGTTGATCGAGTACTTGAGGAGGAGAGAGGGGTTGAACTGAAAAGTAGTGTTAATTAATCAACGAGACCACTAAACAAGAGGAGTTAACAGTGGACTGTACTAGTGGGTAGTAGTAGAAGTACTTGCTTAAGCTCC		For EMSA
A1-04g56180-JD	TAATGTTTCCGGCTCCTCCT	AACGCCGAGAAGATGAACAC	For analysis of mutants generated by CRISPR-cas9
A2-04g56190-JD	CACGTACGACGGGTAATGC	CGAACCACATCCTCTTCGAT
A3-04g56210-JD	CAGTTCCACGAGCAGCAATA	GCTTCAGTTTCCCCGTTACA
A4-04g56220-JD	TGAATGGCAAAGCGATTTTA	TCCTGCATGTCATTCTCACC
A5-04g56230-JD	CATCTCCACGCAGAGATTGA	AAAATGCAAATGAAAACCGAGT
A6-04g56240-JD	CCTGCATAGCGGAGAGGTAG	CCGACTTCCGATCAGGATAC
A7-04g56250-JD	TAATAATACGCGGCATGCAA	GTAGAACGGCATCTCCGGTA
A8-04g56280-JD	TTTCCTCCGGACACCTCTTA	GGTCCCACAGGAAGGTCTC
A9-04g56290-JD	TTAGTGGATGGGCATCAGAA	TTATTGCCATGTCGAGGTCA
GLR2/SPL8-JD	gatgaaaaagggcaaaacca	aactggaggaggtcatgtgg
glr2-mutation site	CGTTTTGGTTTTCCTGTTTTG	TGGTGGTGGATCATTTTCAA	For identification glr2 mutation
